# Supplementary material for: Direct Synthesis of Single-Crystalline Bilayer Graphene on Dielectric Substrate
Source: Nanomaterials (Basel). 2025 Oct 25;15(21):1629. doi: 10.3390/nano15211629 (PMC12608738; doi:10.3390/nano15211629)
Supplement: Supplementary file 1 [file nanomaterials-15-01629-s001.zip]

Archive with 1 entries (1 files):
- nanomaterials-3902544-supplementary.pdf
